# Supplementary material for: Human Embryonic Stem Cell-Derived Immature Midbrain Dopaminergic Neurons Transplanted in Parkinsonian Monkeys
Source: Cells. 2023 Nov 30;12(23):2738. doi: 10.3390/cells12232738 (PMC10706241; doi:10.3390/cells12232738)
Supplement: Supplementary file 1 [file cells-12-02738-s001.zip]

Archive with 2 entries (2 files):
- cells-2702092-supplementary.pdf
- Videos S1-S3.zip
